# Supplementary material for: Real-world efficacy assessment for sintilimab in recurrent or metastatic cervical cancer
Source: PeerJ. 2025 Dec 19;13:e20477. doi: 10.7717/peerj.20477 (PMC12721100; doi:10.7717/peerj.20477)
Supplement: Supplemental Information 6 — The characteristics of patients, efficacy evaluation and safety of cervical patients who received PD-1 inhibitor. [file peerj-13-20477-s006.xlsx]

## Sheet: Sheet1
patients	Age	Height	Weight	BMI	Stage	primary treatment	NACT	cycles of NACT	Time from recurrence to sintilimab treatment（months）	Time from surgery to recurence（months）	Primary treatment	time of primary treatment	operation	Histology	adjuvant platinum-based chemotherapy	adjuvant radiotherapy	the end of primary treatment	Time from the end of primary treatment to recurrence （months）	therapy before sintilimab treatment	sintilimab treatment as first-line or second-line treatment	efficacy-unevaluable population	Efficacy Evaluation	tumor size change（%）	developed new lesion	OS(Time from sintilimab treatment to last follow-up date （months）)	Time from recurrence to last follow-up date （months）	time of CR（months）	time of PR（months）	time of SD（months）	time of PD（months）	EOT	Treatment ongoing	time of death（months）	Loss to follow-up（months）	Cause of death	reason of EOT	cycles	therapy regimens	last follow-up date	death	AEs	ALT increased	AST increased	GGT increased	Anemia	White blood cell decreased	Platelet count decreased	Hypokalemia	Hypothyroidism
1	48	160	55	21.4844	IIIC1p	radical hysterectomy	0	0	2	15	1	2019-09-10	1	1	1	0	2020-01-08	11	0	1	1	x	x		26	27					1					unknown	1	2,sintilimab+platinum-based chemotherapy	2023-03-11	0	0	0	0	0	0	0	0	0	0
2	58	160	59	23.0469	IIA1	radical hysterectomy	1	2	2	45	1	2017-04-03	1	1	1	1	（2017/9）	40	0	1	1	x	x		8	9					1		8		1	unknown	1	2,sintilimab+platinum-based chemotherapy	2021-10(death)	1	0	0	0	0	0	0	0	0	0
3	47	143	38	18.5828	IIB	radical hysterectomy	1	2	2	27	1	2018-10-10	1	1	1	1	2019-03-25	22	0	1	0	CR	-100	0	25	26	2					25					33	2,sintilimab+platinum-based chemotherapy	2023-03-11	0	1	0	0	0	Grade2	0	0	0	0
4	69	157	52	21.0962	IIA2	chemoradiotherapy	0	0	4		2	2020-03-09	0	1			（2020/7）	6	platinum-based chemotherapy	1	0	SD	-7.4	0	23	26			2		1					unknown	1	2,sintilimab+platinum-based chemotherapy	2023-03-11	0	0	0	0	0	0	0	0	0	0
5	56	155	61	25.3902	IB2	radical hysterectomy	0	0	13	10	1	2019-06-11	1	1	1	1	2019-08-13	8	platinum-based chemotherapy	2	0	CR	-100	0	23	35	2				2					CR	2	2,sintilimab+bevacizumab	2023-03-11	0	0	0	0	0	0	0	0	0	0
6	51	149	45.1	20.3144	IIIC1p	radical hysterectomy	1	2	2	10	1	2020-06-11	1	1	1	1	2020-08-04	8	0	1	0	CR	-100	0	22	23	2					22					29	1	2023-03-14	0	0	0	0	0	0	0	0	0	0
7	47	153	63.6	27.169	IB1	radical hysterectomy	0	0	3	121	1	2011-02-12	1	1	1	1	(2011/6)	117	platinum-based chemotherapy	1	0	CR	-100	0	7	9+	2				2			7		CR	2	2,sintilimab+platinum-based chemotherapy	2021/12/18(Loss to follow-up)	0	0	0	0	0	0	0	0	0	0
8	41	152	52.5	22.7233	IIIC1P	radical hysterectomy	1	2	1	47	1	2017-07-25	1	1	1	1	(2017/10)	44	0	1	0	CR	-100	0	21	21	20	5				21					26	2,sintilimab+platinum-based chemotherapy	2023-03-11	0	1	Grade1	Grade1	Grade1	0	Grade2	0	0	0
9	46	154	48	20.2395	IIB	chemoradiotherapy	0	0	2		2	2020-05-29	0	1			2020-09-02	8	0	1	0	CR	-100	0	21	22	4	2			5					AE(severe digestive symptom)	7	2,sintilimab+platinum-based chemotherapy	2023-03-11	0	1	Grade1	Grade1	Grade4	Grade2	Grade1	0	Grade1	0
10	56	142	47.7	23.656	IIA1	radical hysterectomy	0	0	2	59	1	2016-07-15	1	2	1	1	(2016/11)	55	0	1	1	x	x		20	21					1					financial difficulty	1	2,sintilimab+platinum-based chemotherapy	2023-03-11	0	0	0	0	0	0	0	0	0	0
11	55	155	64	26.6389	IB2	radical hysterectomy	0	0	5	29	1	2018-10-30	1	1	1	0	(2018-12)	27	0	1	0	SD	-26.6	0	20	24			1	19	1					change to radiotherapy because of SD	1	2,sintilimab+platinum-based chemotherapy	2023-03-11	0	1	0	0	0	0	0	0	0	0
12	68	149	55.5	24.9989	IIIC1P	radical hysterectomy	0	0	20	34	1	2017-02-07	1	1	1	1	2017-07-04	29	platinum-based chemotherapy	2	0	PR	-36.7	0	20	39		4				20					more than 14	2,sintilimab+radiotherapy	2023-03-11	0	1	0	0	0	0	Grade2	0	0	0
13	58	155	45.7	19.0219	IIIC1P	radical hysterectomy	0	0	2	25	1	2019-05-27	1	1	1	1	(2019/10)	20	0	1	0	PR	-35.5	0	12	13		4			4		12		1	AE(severe digestive symptom)	6	2,sintilimab+platinum-based chemotherapy	2022/7/9(death)	1	1	0	0	0	Grade2	Grade2	Grade2	Grade1	0
14	68	150	54.1	24.0444	IIIA	radical hysterectomy	1	2	1	27	1	2019-05-17	1	1	1	0	2019-06-18	26	0	1	0	CR	-100	0	17	17	3				4		17			AE(severe digestive symptom)	7	2,sintilimab+platinum-based chemotherapy	2023/1/10(death)	1	1	0	0	0	0	0	0	0	0
15	48	160	60	23.4375	IIB	radical hysterectomy	1	2	2	31	1	2019-01-29	1	1	1	1	2019-06-04	26	0	1	0	CR	-100	0	18	19	1			14	3					CR	4	2,sintilimab+platinum-based chemotherapy	2023-03-11	0	1	0	0	0	0	0	0	0	0
16	48	160	55	21.4844	IIIC1P	radical hysterectomy	0	0	1	11	1	2020-11-17	1	1	1	1	(2021/5)	5	0	1	0	PD	0	1	7	7				2	3		7		1	PD	4	1	2022/5/20(death)	1	0	0	0	0	0	0	0	0	0
17	53	160	66	25.7812	IIIC1p	radical hysterectomy	0	0	8	14	1	2020-02-07	1	2	1	1	(2020/7)	9	0	1	0	PD	17.5	1	16	23				1	1					PD	1	1	2023-03-11	0	0	0	0	0	0	0	0	0	0
18	52	165	65	23.8751	IIIC1p	radical hysterectomy	0	0	3	49	1	2017-08-24	1	1	1	1	(2017/11)	46	0	1	0	PR	-63.7	0	16	18		2			7					AE(hypothyroidism)	11	2,sintilimab+platinum-based chemotherapy	2023-03-11	0	1	0	0	0	0	0	0	0	Grade2
19	56	157	70	28.3987	IIA2	radical hysterectomy	0	0	19	40	1	2017-02-08	1	1	1	0	2018-05-09	25	platinum-based chemotherapy+bevacizumab	2	0	PD	40	0	15	33				2	7					PD	5	1	2023-03-11	0	0	0	0	0	0	0	0	0	0
20	60	158	62.5	25.0361	IIA1	radical hysterectomy	0	0	3	12	1	2021-05-24	1	1	1	1	(2021/10)	7	platinum-based chemotherapy+radiotherapy	1	0	SD	0	0	8	10			2		2					COVID-19 pandemic	3	2,sintilimab+platinum-based chemotherapy	2023-03-11	0	1	0	0	0	0	0	0	0	0
21	42	163	80	30.1103	IB3	radical hysterectomy	1	2	5	12	1	2021-03-25	1	1	1	1	2021-08-24	7	0	1	0	CR	-100	0	8	12	2				4					CR	6	2,sintilimab+platinum-based chemotherapy	2023-03-12	0	1	0	0	0	0	Grade2	Grade1	0	0
22	69	158	65	26.0375	IIA2	radical hysterectomy	1	2	2	36	1	2019-06-03	1	1	1	0	2019-08-30	34	0	1	0	PR	-50.1	0	8	9		2			5					change to traditional Chinese medicine because of PR	6	2,sintilimab+platinum-based chemotherapy	2023-03-12	0	1	Grade1	Grade1	Grade2	0	0	0	0	0
23	58	150	48	21.3333	IIIc1p	radical hysterectomy	0	0	10	17	1	2020-04-28	1	1	1	1	(2020/10)	11	platinum-based chemotherapy+radiotherapy	2	1	x	x		9	18					2					unknown	3	1	2023-03-12	0	1	0	0	0	0	0	0	0	0
24	59	140	36.5	18.6	IIB	total hysterectomy	0	0	1	17	1	2020-11-19	2	2（HPV，Pattern C，MSI-H）	1	1	2021-06-30	10	0	1	0	PR	-35.6	0	6	6		2			3		6		1	AE(severe digestive symptom)	4	2,sintilimab+platinum-based chemotherapy	2022/10/7(death)	1	1	0	0	0	0	Grade1	0	Grade3	0
25	44	158	49	19.6	IIA1	radical hysterectomy	0	0	1	13	1	2018-10-19	1	1	1	1	(2019-4)	5	0	1	0	CR	-100	0	40	40	4			40	6					CR	9	1	2023-03-25	0	1	Grade2	Grade2	0	0	0	0	0	0
26	43	158	60	24	IB3	radical hysterectomy	0	0	4	42	1	2017-03-22	1	2	1	1	(2017/9)	36	platinum-based chemotherapy	1	0	SD	0	0	27	30			5		24					Complete 24 cycles of sintilimab	34	1	2023-03-12	0	1	Grade1	Grade2	0	0	0	0	0	Grade2
27	54	152	39.5	17.1	IIIC1P	radical hysterectomy	0	0	6	15	1	2020-11-27	1	1	1	1	(2021/4)	10	0	1	0	CR	-100	0	8	13	3				3					CR	3	2,sintilimab+bevacizumab	2023-03-12	0	0	0	0	0	0	0	0	0	0
[truncated: 6 more columns]
